# Supplementary material for: Performance Analysis of Silica Fluidized Bed Membrane Reactor for Hydrogen Production as a Green Process Using CFD Modelling
Source: Membranes (Basel). 2025 Aug 18;15(8):248. doi: 10.3390/membranes15080248 (PMC12388487; doi:10.3390/membranes15080248)
Supplement: Supplementary file 1 [file membranes-15-00248-s001.zip]

Archive with 1 entries (1 files):
- membranes-3740365-supplementary.pdf
